# Supplementary material for: Molecular Changes in Tissue Proteome during Prostate Cancer Development: Proof-of-Principle Investigation
Source: Diagnostics (Basel). 2020 Aug 31;10(9):655. doi: 10.3390/diagnostics10090655 (PMC7554904; doi:10.3390/diagnostics10090655)
Supplement: Supplementary file 1 [file diagnostics-10-00655-s001.zip]

Archive with 1 entries (1 files):
- suplementary tables/Supplementary Tables.xlsx
