# Supplementary material for: Molecular Changes in Tissue Proteome during Prostate Cancer Development: Proof-of-Principle Investigation
Source: Diagnostics (Basel). 2020 Aug 31;10(9):655. doi: 10.3390/diagnostics10090655 (PMC7554904; doi:10.3390/diagnostics10090655)
Supplement: Supplementary file 1 [file diagnostics-10-00655-s001.zip › suplementary tables/Supplementary Tables.xlsx]

## Sheet: Table S1
Table S1: Clinical data: Baseline clinical data for patients with PCa and BPH are provided.
Sample ID	Age at diagnosis	Diagnosis	PSA (ng/ml)	Gleason score	Т	N	М	Stage
bph_40	62	Benign prostatic hyperplasia	0.4	-	-	-	-	-
bph_61	81	Benign prostatic hyperplasia	2.7	-	-	-	-	-
bph_62	75	Benign prostatic hyperplasia	0.9	-	-	-	-	-
bph_73	66	Benign prostatic hyperplasia	1.2	-	-	-	-	-
bph_89	64	Benign prostatic hyperplasia	0.9	-	-	-	-	-
PCa_60_GS6	71	Prostate cancer	10.8	3+3	pT3a	pNo	pMx	III
PCa_114_GS6	73	Prostate cancer	13.48	3+3	T2c	pNo	pMx	IIB
PCa_119_GS6	62	Prostate cancer	41.9	3+3	T3	pNo	pMx	III
PCa_121_GS6	68	Prostate cancer	38.5	3+3	T2c	pNx	pMx	IIB
PCa_137_GS6	66	Prostate cancer	4.18	3+3	T2c	pNx	pMx	IIB
PCa_28_GS7	60	Prostate cancer	17.9	3+4	pT2c	pNx	pMx	IIB
PCa_35_GS7	74	Prostate cancer	22.6	3+4	pT2c	pN0	pMx	IIB
PCa_53_GS7	73	Prostate cancer	13	3+4	pT3b	pNo	pMx	IIIB
PCa_93_GS7	76	Prostate cancer	58	3+4	pT3b	pNo	pMx	IIIB
PCa_112_GS7	65	Prostate cancer	16.3	3+4	T2c	pN0	pMx	IIB
PCa_48_GS8	65	Prostate cancer	32.2	4+4	pT3b	pNx	pMx	III
PCa_76_GS8	70	Prostate cancer	19.9	4+4	pT4	pN0	pMx	IV
PCa_31_GS9	65	Prostate cancer	21.7	4+5	pT3b	pN1	pMx	IV
PCa_39_GS9	64	Prostate cancer	50	4+5	pT2b	pN1	pMx	IV
PCa_71_GS9	66	Prostate cancer	12	4+5	pT4	pNx	pMx	IV
PCa_72_GS9	58	Prostate cancer	17	4+5	pT4	pN1	pMx	IV
PCa_124_GS9	68	Prostate cancer	67	5+4	T3b	pN0	pMx	III

## Sheet: Table S2
Table S2: List of differentially abundant proteins: number of peptides belonging to protein, fold change, p-value (Mann Whitney test) and normalised protein abundance in individual samples are given. Fold change was calculated as a ratio between average protein abundance in patients with PCa and average protein abundance in patients with BPH.
UniprotID	UniprotAccession	Symbol	Name	Number of peptides	Frequency (%)	Unadjusted p-value (Mann Whitney)	Average abundance (BPH)	SD (BPH)	Average abundance (PCa)	SD (PCa)	Fold change (PCa/BPH)	bph_61	bph_40	bph_62	bph_73	bph_89	PCa_60_GS6	PCa_114_GS6	PCa_119_GS6	PCa_121_GS6	PCa_137_GS6	PCa_28_GS7	PCa_35_GS7	PCa_53_GS7	PCa_93_GS7	PCa_112_GS7	PCa_48_GS8	PCa_76_GS8	PCa_31_GS9	PCa_39_GS9	PCa_71_GS9	PCa_72_GS9	PCa_124_GS9
Q9H4A4	AMPB_HUMAN	RNPEP	Aminopeptidase B	6	63.6364	0.0056157	0	0	70.9283	74.1805	Only in PCa	0	0	0	0	0	0	184.395	0	25.9047	22.3931	219.293	0	34.4719	109.298	190.934	23.6973	46.1111	19.2506	168.55	71.6269	51.2396	38.6169
P24534	EF1B_HUMAN	EEF1B2	Elongation factor 1-beta	2	63.6364	0.0056157	0	0	49.8037	54.0188	Only in PCa	0	0	0	0	0	10.5583	37.4974	0	18.7548	11.896	29.0487	0	15.6831	26.0792	132.928	67.247	109.377	111.958	54.3005	0	184.632	36.7023
P51991	ROA3_HUMAN	HNRNPA3	Heterogeneous nuclear ribonucleoprotein A3	5	50	0.0237967	0	0	60.07	100.977	Only in PCa	0	0	0	0	0	6.05394	91.6819	0	6.98172	25.5249	20.0301	0	0	87.7925	405.035	59.121	0	87.0723	167.019	0	0	64.8782
P10606	COX5B_HUMAN	COX5B	Cytochrome c oxidase subunit 5B, mitochondrial	3	50	0.0237967	0	0	35.5677	46.0697	Only in PCa	0	0	0	0	0	0	22.9121	0	0	0	12.3825	0.956742	0	8.93162	0.946435	132.999	85.642	83.0204	77.5982	70.9187	0	108.343
P28331	NDUS1_HUMAN	NDUFS1	NADH-ubiquinone oxidoreductase 75 kDa subunit, mitochondrial	2	50	0.0237967	0	0	30.4656	37.7808	Only in PCa	0	0	0	0	0	0	13.121	0	10.667	17.9584	0	0	10.888	34.5486	90.5003	40.3606	20.9469	74.6221	102.326	0	0	101.976
P36969	GPX4_HUMAN	GPX4	Phospholipid hydroperoxide glutathione peroxidase	1	50	0.0237967	0	0	12.7064	12.7578	Only in PCa	0	0	0	0	0	0	32.8291	0	16.5533	5.79319	0	9.94389	13.8652	19.4794	24.2001	0	11.5656	15.5557	41.4436	0	0	24.7789
P31040	SDHA_HUMAN	SDHA	Succinate dehydrogenase [ubiquinone] flavoprotein subunit, mitochondrial	2	45.4545	0.0360659	0	0	15.5089	19.1063	Only in PCa	0	0	0	0	0	0	9.57935	19.9695	18.1868	21.4472	33.625	18.6689	13.5344	34.0416	73.3073	0	0	0	0	0	0	21.2919
Q8IWJ2	GCC2_HUMAN	GCC2	GRIP and coiled-coil domain-containing protein 2	1	45.4545	0.0360659	0	0	86.2941	99.298	Only in PCa	0	0	0	0	0	91.9457	102.093	82.8017	153.407	284.868	321.627	62.9411	143.513	133.028	90.7748	0	0	0	0	0	0	0
Q8IZC6	CORA1_HUMAN	COL27A1	Collagen alpha-1(XXVII) chain	1	45.4545	0.0360659	0	0	65.4641	78.8444	Only in PCa	0	0	0	0	0	53.1692	0	43.4172	146.145	64.4453	173.723	0	179.587	47.6938	0	0	0	0	0	257.037	59.4114	88.2599
Q9BWT3	PAPOG_HUMAN	PAPOLG	Poly(A) polymerase gamma	1	45.4545	0.0360659	0	0	15.9936	17.1868	Only in PCa	0	0	0	0	0	9.25	43.8826	11.5849	25.5674	25.0824	45.2943	10.4174	25.8704	35.3598	39.5816	0	0	0	0	0	0	0
Q06828	FMOD_HUMAN	FMOD	Fibromodulin	1	45.4545	0.0360659	0	0	9.88736	21.1239	Only in PCa	0	0	0	0	0	2.85072	4.71241	3.82195	3.77883	8.67646	4.8501	0	0	4.19842	5.44616	74.3232	0	55.4269	0	0	0	0
P07814	SYEP_HUMAN	EPRS1	Bifunctional glutamate/proline--tRNA ligase	5	68.1818	0.0108443	2.55166	5.70569	113.267	111.411	44.3895	12.7583	0	0	0	0	244.833	91.5002	0	55.7459	4.09705	44.3771	0	42.4397	0	38.0675	344.628	253.736	252.278	231.883	57.9655	106.811	157.176
P42126	ECI1_HUMAN	ECI1	Enoyl-CoA delta isomerase 1, mitochondrial	4	59.0909	0.0425007	2.42882	5.431	83.709	144.865	34.4649	0	12.1441	0	0	0	0	23.3982	6.56202	0	5.50691	35.2737	0	0	60.097	133.314	0	57.2473	506.561	59.5203	57.2134	398.138	80.2202
Q9HDC9	APMAP_HUMAN	APMAP	Adipocyte plasma membrane-associated protein	3	63.6364	0.0245991	1.72863	3.86535	51.9296	74.7906	30.0408	0	0	0	0	8.64317	21.6609	18.7507	3.16908	14.3254	0	0	15.9784	3.19825	0	68.9157	40.2797	0	99.3396	32.8942	248.756	208.053	107.484
Q7KZF4	SND1_HUMAN	SND1	Staphylococcal nuclease domain-containing protein 1	4	72.7273	0.0436055	1.20473	1.74199	35.0569	40.0374	29.0995	3.80329	2.22033	0	0	0	20.2732	7.22935	0	0	1.36405	19.1948	9.84355	1.64036	1.7855	63.1856	65.5822	34.8745	125.209	80.6828	0	70.7579	94.3448
Q96HC4	PDLI5_HUMAN	PDLIM5	PDZ and LIM domain protein 5	3	63.6364	0.016032	1.76047	3.93653	49.5586	95.101	28.1508	8.80236	0	0	0	0	10.6489	18.7946	16.0472	0	0	28.2091	19.8444	65.6611	0	27.1239	400.036	50.3102	116.015	15.15	22.103	0	52.5531
Q02252	MMSA_HUMAN	ALDH6A1	Methylmalonate-semialdehyde dehydrogenase [acylating], mitochondrial	11	72.7273	0.00901847	13.9506	31.1944	320.752	466.955	22.992	0	69.7529	0	0	0	0	327.199	25.9307	92.3302	29.6572	277.583	40.4994	0	240.945	412.305	227.184	279.166	553.206	1993.4	168.163	208.127	577.091
Q6PHR2	ULK3_HUMAN	ULK3	Serine/threonine-protein kinase ULK3	1	90.9091	0.00478361	20.0802	20.3156	343.758	445.766	17.1193	23.7006	47.3993	0	0	29.3011	11.5256	208.382	619.361	235.565	515.765	152.047	273.085	207.424	2.59771	210.094	147.259	132.763	56.6503	1292.85	1587.42	131.054	60.0434
P61619	S61A1_HUMAN	SEC61A1	Protein transport protein Sec61 subunit alpha isoform 1	3	63.6364	0.0245991	1.86138	4.16218	30.8758	32.3361	16.5875	0	0	0	9.30692	0	0	14.3225	3.67675	0	0	24.3498	5.77325	0	12.0312	94.2003	60.2912	57.859	52.3154	92.7254	18.3202	59.6306	29.3922
Q9Y394	DHRS7_HUMAN	DHRS7	Dehydrogenase/reductase SDR family member 7	5	77.2727	0.00931847	16.6965	30.0162	270.796	278.712	16.2188	0	14.2357	0	69.2466	0	71.789	335.507	36.7157	74.9931	40.681	435.595	158.297	77.4028	187.994	444.717	329.726	652.148	140.617	654.485	0	0	962.869
P52209	6PGD_HUMAN	PGD	6-phosphogluconate dehydrogenase, decarboxylating	4	63.6364	0.0447686	4.79972	10.7325	68.9523	110.858	14.3659	0	0	23.9986	0	0	14.3492	157.72	11.5779	15.829	0	69.5785	6.62007	11.6845	27.2163	57.6896	56.8694	0	188.385	436	0	0	118.669
P10155	RO60_HUMAN	RO60	60 kDa SS-A/Ro ribonucleoprotein	2	54.5455	0.0483209	1.21579	2.71859	16.3804	18.9105	13.473	6.07895	0	0	0	0	6.36297	55.791	8.88031	0	0	42.8813	9.55445	15.4139	30.1609	52.0727	26.2175	8.84881	0	22.2824	0	0	0
P07686	HEXB_HUMAN	HEXB	Beta-hexosaminidase subunit beta	9	72.7273	0.0295457	14.4278	23.9197	191.986	245.648	13.3066	0	55.1405	16.9987	0	0	16.5978	641.106	46.6225	49.3243	0	122.467	60.9494	87.8849	281.249	225.028	271.437	166.744	903.585	82.0008	0	0	308.76
P04278	SHBG_HUMAN	SHBG	Sex hormone-binding globulin	1	63.6364	0.0245991	7.78535	17.4086	94.373	128.77	12.1219	38.9267	0	0	0	0	419.826	70.4463	0	0	51.3062	21.1946	45.7528	61.6992	67.1582	112.208	34.3414	413.11	162.623	0	90.5706	0	54.1047
P07196	NFL_HUMAN	NEFL	Neurofilament light polypeptide	1	90.9091	0.0121491	15.2874	6.22481	174.455	142.394	11.4117	6.94793	16.2246	24.3776	13.9381	14.9487	116.211	412.504	160.412	95.054	89.4256	332.117	109.14	110.861	219.214	314.231	419.895	40.8855	112.008	374.155	0	0	59.6283
P48444	COPD_HUMAN	ARCN1	Coatomer subunit delta	5	86.3636	0.0150375	10.2723	10.1985	101.902	101.475	9.9201	24.383	17.1967	0	6.55493	3.2269	28.5333	166.751	0	27.019	9.65828	110.098	28.0676	0	51.4562	210.616	335.107	63.3672	237.28	247.885	33.9986	85.9744	96.5276
Q8NEF3	CC112_HUMAN	CCDC112	Coiled-coil domain-containing protein 112	1	72.7273	0.0157991	12.7227	18.5065	116.794	103.876	9.17996	0	40.6373	22.9763	0	0	61.4996	326.586	169.075	81.5221	75.2113	263.611	113.129	88.0597	217.453	117.492	0	33.1513	62.6327	302.786	0	0	73.2884
Q12906	ILF3_HUMAN	ILF3	Interleukin enhancer-binding factor 3	7	90.9091	0.0207853	13.3862	12.2887	114.264	144.839	8.53598	1.73267	22.8786	0	27.4083	14.9115	10.1482	104.605	32.2239	23.282	15.0602	63.3721	25.8506	23.9797	68.7245	319.303	185.188	79.8292	137.806	542.255	31.3259	0	279.541
Q9NR45	SIAS_HUMAN	NANS	Sialic acid synthase	4	86.3636	0.0186206	23.5903	24.4255	199.175	217.573	8.44306	0	20.6538	50.7621	46.5357	0	48.9858	389.887	0	46.3035	15.1816	292.867	81.5441	80.2029	133.201	697.325	136.204	96.5606	152.603	617.935	76.5442	39.2085	481.416
P07602	SAP_HUMAN	PSAP	Prosaposin	5	90.9091	0.00423054	24.6218	18.0691	204.7	236.881	8.31378	36.7018	45.2102	0	13.6143	27.5826	0	197.357	113.574	47.6272	78.1982	847.83	149.3	60.8184	117.453	100.875	264.983	744.936	244.656	174.839	248.113	46.7751	42.5662
Q13510	ASAH1_HUMAN	ASAH1	Acid ceramidase	4	72.7273	0.0478951	9.35666	10.3323	72.0524	84.9185	7.70066	10.384	11.3266	25.0726	0	0	48.7578	180.808	63.0033	98.08	43.6486	58.4268	25.8939	0	0	40.8184	42.846	76.2565	244.157	282.24	0	19.955	0
Q9HD45	TM9S3_HUMAN	TM9SF3	Transmembrane 9 superfamily member 3	2	63.6364	0.0199167	5.35745	11.9796	39.8648	38.9311	7.44101	0	26.7873	0	0	0	49.7524	31.3549	27.7454	21.2873	83.5285	38.6915	32.2976	32.7	64.0207	157.403	46.0682	0	0	65.0197	0	0	27.8335
P29692	EF1D_HUMAN	EEF1D	Elongation factor 1-delta	4	77.2727	0.0488606	7.32495	9.55961	51.1872	52.1449	6.98806	1.94303	13.5572	0	21.1245	0	0	49.3806	35.5912	20.8222	21.0486	36.5785	2.2888	0	14.3357	68.0108	107.922	0	118.911	175.183	129.13	46.554	44.4255
P13473	LAMP2_HUMAN	LAMP2	Lysosome-associated membrane glycoprotein 2	1	86.3636	0.00474803	11.7963	11.3703	81.3499	75.4799	6.89624	14.9605	0	18.8354	25.1855	0	35.2412	189.729	38.3094	83.9947	24.1092	122.66	160.312	51.0272	49.0015	103.967	23.1703	62.7717	298.704	57.4731	0	28.0165	54.4611
Q14CX7	NAA25_HUMAN	NAA25	N-alpha-acetyltransferase 25, NatB auxiliary subunit	1	68.1818	0.0315866	11.8206	26.4317	77.5379	81.8368	6.55955	0	0	59.1031	0	0	18.9557	188.487	55.3645	49.4492	27.3534	221.377	95.9218	68.9057	93.8025	283.635	20.3251	33.7019	96.6352	0	0	0	64.2314
Q9UQ80	PA2G4_HUMAN	PA2G4	Proliferation-associated protein 2G4	4	77.2727	0.0488606	17.4473	24.5129	100.948	102.47	5.78589	0	0	0	51.3792	35.8575	0	118.563	1.43009	0	7.77831	130.943	42.8419	1.44326	150.391	175.085	183.945	42.1837	191.344	361.585	14.1505	82.6141	211.825
P11279	LAMP1_HUMAN	LAMP1	Lysosome-associated membrane glycoprotein 1	4	86.3636	0.0229296	42.0615	53.6516	240.922	193.222	5.72785	89.0867	110.99	0	10.2313	0	0	502.948	74.1597	102.352	39.6217	95.2565	297.291	75.6261	178.412	277.942	423.004	314.838	609.753	309.933	95.6834	123.524	575.336
Q5XKE5	K2C79_HUMAN	KRT79	Keratin, type II cytoskeletal 79	2	90.9091	0.00540132	161.682	116.554	888.368	1017.55	5.49455	117.529	317.197	206.815	166.868	0	338.325	1329.15	500.022	473.051	324.424	1206.18	553.918	499.524	637.418	2007.54	313.013	303.738	400.696	1582.1	4251.53	0	381.623
Q14108	SCRB2_HUMAN	SCARB2	Lysosome membrane protein 2	4	90.9091	0.0415926	22.5361	11.5134	120.845	150.139	5.36227	38.7658	29.9019	10.5651	15.7987	17.6493	17.3228	287.084	31.0334	50.2511	20.0539	61.6924	75.5975	51.0402	57.9308	80.8898	186.283	130.238	606.941	176.078	0	0	221.927
P05787	K2C8_HUMAN	KRT8	Keratin, type II cytoskeletal 8	30	100	0.00290941	916.423	580.215	4877.61	3693.72	5.32244	1007.36	1862.6	577.3	772.932	361.92	2038.16	11092.1	3131.29	2019	2066.54	7838.04	3255.68	1816.4	4170.2	12454.5	3410.21	3454.42	6572.32	11458.1	2417.81	707.352	5017.15
O75369	FLNB_HUMAN	FLNB	Filamin-B	35	100	0.00290941	148.557	106.615	777.523	631.004	5.23382	159.777	272.413	73.1221	224.879	12.5959	282.795	1489.75	287.642	342.122	260.674	1887.03	133.704	280.821	371.49	1104.89	646.024	676.015	918.153	918.92	2390.01	478.499	749.35
P63244	RACK1_HUMAN	RACK1	Receptor of activated protein C kinase 1	10	100	0.00610454	65.4742	34.6014	337.821	237.922	5.15961	101.865	80.7882	35.3884	87.0022	22.3276	55.6313	452.259	65.4953	104.136	113.19	262.937	186.326	98.2606	254.426	623.904	340.674	399.106	339.659	817.039	770.373	325.906	533.641
O15020	SPTN2_HUMAN	SPTBN2	Spectrin beta chain, non-erythrocytic 2	1	95.4545	0.00972603	100.645	115.092	516.523	601.043	5.13215	284.27	140.279	34.3871	44.2868	0	1208.62	236.291	429.46	427.315	595.051	438.34	205.301	670.465	368.047	68.1285	327.307	72.9984	455.036	2593.13	390.373	231.8	63.2329
Q8IUD6	RN135_HUMAN	RNF135	E3 ubiquitin-protein ligase RNF135	1	86.3636	0.0120762	35.6087	61.3952	174.83	132.687	4.90976	0	0	36.2596	141.784	0	150.195	351.339	220.993	281.907	239.807	236.766	268.811	144.678	494.93	233.446	28.7261	28.8412	73.7329	82.6242	22.5896	58.1477	54.5771
Q7Z4W1	DCXR_HUMAN	DCXR	L-xylulose reductase	4	95.4545	0.0151519	53.8421	74.9727	240.024	223.895	4.45792	21.7008	186.064	30.5924	30.8534	0	54.5188	119.762	70.7256	166.158	41.2133	420.596	501.517	31.9173	177.179	518.67	58.4858	176.303	228.391	629.553	145.797	36.4847	703.128
P46782	RS5_HUMAN	RPS5	40S ribosomal protein S5	3	90.9091	0.0135643	18.2566	16.4387	78.619	54.8061	4.30634	44.5084	0	17.534	18.5886	10.6519	0	133.492	69.7839	13.565	47.587	93.7652	89.5581	48.3324	76.5414	134.202	85.5785	21.9235	92.2977	223.194	18.4073	74.4675	113.826
Q9UBQ7	GRHPR_HUMAN	GRHPR	Glyoxylate reductase/hydroxypyruvate reductase	3	95.4545	0.00972603	22.8902	16.108	96.0189	81.6771	4.19475	8.41573	19.6522	18.4434	50.592	17.3479	0	77.3875	26.5269	43.6999	32.1632	128.089	40.3346	60.5143	90.3602	218.147	76.3032	60.4725	97.3218	269.659	274.274	75.6108	61.4574
P07237	PDIA1_HUMAN	P4HB	Protein disulphide-isomerase	22	100	0.0282577	205.58	45.0494	849.092	736.212	4.13022	271.416	222.811	202.364	177.661	153.65	210.145	1292.31	160.162	221.697	132.622	666.172	337.65	237.22	445.107	2083.1	1676.69	521.326	2288.18	1891.13	292.887	1117	861.168
P05783	K1C18_HUMAN	KRT18	Keratin, type I cytoskeletal 18	30	100	0.00772712	1937.56	930.809	7395.25	5480.5	3.81679	2559.81	3028.18	1919.56	1565.71	614.542	3738.56	12851.5	4550.88	3736.93	2087.75	12522	5809.27	3989.93	6806.4	20967.8	6850.5	6136.58	8095.24	17261.5	2045.83	1561.94	6706.52
Q00796	DHSO_HUMAN	SORD	Sorbitol dehydrogenase	21	100	0.00772712	628.703	231.645	2312.99	2152.82	3.67899	480.181	903.081	334.402	803.742	622.108	1157.58	1900.62	931.695	951.375	855.818	7055.63	1381.5	793.734	801.572	1946	1113.78	3880.84	3789.81	7753.9	2002.49	612.076	2392.4
Q99798	ACON_HUMAN	ACO2	Aconitate hydratase, mitochondrial	14	100	0.00131728	167.046	90.6015	609.826	291.67	3.65065	232.958	278.307	67.6541	168.2	88.1093	500.731	668.55	351.547	362.634	460.645	757.984	610.901	468.359	511.505	893.69	828.104	422.693	518.421	1386.92	273.918	323.624	1026.81
P62318	SMD3_HUMAN	SNRPD3	Small nuclear ribonucleoprotein Sm D3	2	81.8182	0.0307243	24.1675	13.9301	83.5413	73.7247	3.45677	0	35.8397	27.2962	29.9061	27.7953	0	108.68	0	38.2007	41.7591	82.414	44.0363	34.9925	116.202	214.67	77.1911	261.075	70.08	162	0	56.9111	111.991
Q8IU60	DCP2_HUMAN	DCP2	m7GpppN-mRNA hydrolase	1	81.8182	0.0226981	53.8944	120.511	183.207	191.852	3.39937	0	269.472	0	0	0	48.4768	80.1351	64.9928	64.2595	54.5198	157.802	93.6213	65.5912	188.021	92.6127	73.1221	439.169	449.535	523.761	57.0661	47.5149	614.316
P84077	ARF1_HUMAN	ARF1	ADP-ribosylation factor 1	6	100	0.0344006	81.8844	49.3483	274.506	227.491	3.35236	162.171	84.0294	30.382	75.3558	57.484	11.1803	261.092	73.1241	203.397	104.678	389.018	66.2273	101.064	158.986	409.596	392.15	160.374	604.373	923.813	194.179	313.538	299.808
O95714	HERC2_HUMAN	HERC2	E3 ubiquitin-protein ligase HERC2	1	100	0.00772712	2649.94	1663.88	8735.29	5245.3	3.29641	5414.62	1196.6	1637.77	2853.23	2147.5	19620	14710.7	9233.92	10101.6	6143.39	10706.8	11447.8	5521.59	18165.3	12458.4	6602.89	4247.64	3345.55	3870.68	5168.05	5758.96	1396.74
Q9BR76	COR1B_HUMAN	CORO1B	Coronin-1B	5	100	0.0416502	160.21	147.967	493.093	420.228	3.0778	62.291	76.5616	39.8811	385.124	237.191	401.771	293.038	651.43	297.1	194.493	369.238	211.567	34.6987	238.47	345.816	599.854	269.685	1295.5	248.893	452.257	819.359	1659.41
P04843	RPN1_HUMAN	RPN1	Dolichyl-diphosphooligosaccharide--protein glycosyltransferase subunit 1	8	100	0.0344006	50.3828	29.2089	154.05	107.388	3.05758	98.5093	48.7657	20.8424	48.1131	35.6836	69.501	192.829	112.45	38.8211	54.9757	154.14	41.4678	1.69079	70.6421	327.039	246.089	186.498	299.334	295.204	65.4772	168.411	294.273
P53396	ACLY_HUMAN	ACLY	ATP-citrate synthase	8	100	0.00972603	55.414	47.7887	168.546	96.1631	3.04158	8.44649	27.9604	80.8364	126.436	33.3908	72.678	155.596	277.072	124.044	238.364	123.588	245.325	177.92	173.931	451.243	182.943	123.596	88.3449	165.489	136.64	81.2064	47.3027
Q6NW29	RWDD4_HUMAN	RWDD4	RWD domain-containing protein 4	1	86.3636	0.0341974	12.7768	17.067	38.5458	23.45	3.01686	16.933	0	40.6864	0	6.26459	51.8062	34.8783	95.4281	60.5131	52.3491	19.7741	70.8991	29.7997	43.9227	42.0762	19.619	40.2783	16.377	0	38.8623	12.0053	26.69
Q9H2U2	IPYR2_HUMAN	PPA2	Inorganic pyrophosphatase 2, mitochondrial	5	100	0.0344006	43.054	21.0575	125.659	137.299	2.91863	25.7063	77.2415	37.0412	27.4135	47.8678	42.97	110.824	38.2878	51.7066	30.7006	110.459	32.9637	63.2819	80.1817	152.278	99.4281	38.7137	102.403	516.283	51.6788	417.278	196.76
P31150	GDIA_HUMAN	GDI1	Rab GDP dissociation inhibitor alpha	3	81.8182	0.0373372	19.1317	28.6718	55.817	31.8363	2.91752	64.3084	31.35	0	0	0	22.3557	91.9119	32.099	34.1755	58.1254	0	39.2162	44.1829	46.988	69.7734	102.543	130.1	45.5834	63.8161	44.4278	82.8623	40.7284
P12236	ADT3_HUMAN	SLC25A6	ADP/ATP translocase 3	11	100	0.0187541	359.415	146.107	944.049	505.408	2.62663	373.661	382.145	430.766	497.23	113.273	252.567	910.256	579.974	416.165	390.224	984.636	734.425	343.616	734.7	1233.07	1726.77	1022.21	1178.39	1857.61	767.597	1078.86	1837.76
P08238	HS90B_HUMAN	HSP90AB1	Heat shock protein HSP 90-beta	10	100	0.0151519	482.75	165.556	1251.54	791.261	2.59253	359.711	358.509	749.077	536.272	410.182	460.935	1217.99	574.053	527.767	362.037	1052.31	682.473	575.403	1199.48	1905.97	1533.18	607.455	1809.51	3164.2	2449.05	1219.68	1934.76
P48735	IDHP_HUMAN	IDH2	Isocitrate dehydrogenase [NADP], mitochondrial	15	100	0.0282577	243.416	104.517	546.274	279.695	2.2442	286.438	248.923	230.588	368.764	82.3665	137.657	455.392	288.637	323.065	453.725	860.533	463.379	175.307	555.774	729.457	1109.58	549.718	689.084	732.827	695.724	159.506	907.294
P30041	PRDX6_HUMAN	PRDX6	Peroxiredoxin-6	15	100	0.00972603	590.367	141.466	1311.53	693.881	2.22156	444.298	701.187	484.489	773.324	548.536	460.909	1734.01	732.51	1314.73	704.925	2994.73	1082.24	563.868	1430.62	1784.17	983.706	1071.83	1411.32	2291.9	862.977	711.996	2159.65
P31946	1433B_HUMAN	YWHAB	14-3-3 protein beta/alpha	6	100	0.00972603	324.492	159.827	684.199	305.981	2.10852	446.647	484.923	314.09	298.781	78.0186	246.775	567.365	447.321	492.517	376.357	497.925	583.382	370.469	530.642	641.139	957.26	594.398	995.775	1297.44	923.223	1211.56	897.846
P62979	RS27A_HUMAN	RPS27A	Ubiquitin-40S ribosomal protein S27a	10	100	0.0187541	1332.16	230.415	2772.04	1365.14	2.08085	1454.82	1297.01	1078.08	1657.99	1172.92	1182.97	2698.12	1195.77	1850.81	1277.4	2341.87	2228.19	1646.48	2628.5	4890.55	3492.88	2788.42	3524.36	5624.18	1370.79	3839.11	4544.22
P31949	S10AB_HUMAN	S100A11	Protein S100-A11	2	86.3636	0.0414199	61.2596	38.2177	126.406	76.0908	2.06345	100.771	55.9268	66.634	82.9663	0	0	183.736	10.0452	85.8337	89.9158	243.175	0	96.822	209.343	222.954	190.794	114.365	157.576	191.865	132.786	106.029	113.667
P08758	ANXA5_HUMAN	ANXA5	Annexin A5	29	100	0.0187541	1241.54	259.962	2460.84	1127.23	1.98209	1355.29	1616.71	1049.47	959.559	1226.65	1011.69	3487.99	1094.6	1879.28	1191.16	2916.31	1714.43	1311.76	3263.47	4027.96	2587.06	2920.94	4090.97	4560.87	2026.03	1839.67	1910.08
P61088	UBE2N_HUMAN	UBE2N	Ubiquitin-conjugating enzyme E2 N	5	100	0.0187541	159.392	58.3674	314.95	140.935	1.97594	87.6678	230.77	117.07	199.251	162.202	142.541	354.658	32.5067	188.348	215.97	375.845	287.842	274.302	262.31	482.268	420.289	315.26	515.03	601.846	309.768	220.276	355.082
Q15365	PCBP1_HUMAN	PCBP1	Poly(rC)-binding protein 1	6	100	0.0151519	216.94	35.8174	405.328	191.835	1.86839	250.289	206.878	163.625	249.63	214.278	215.237	396.347	248.211	350.946	207.9	553.648	301.186	188.699	319.657	899.728	485.556	271.249	489.18	709.038	283.555	445.528	524.913
Q16352	AINX_HUMAN	INA	Alpha-internexin	2	100	0.0344006	87.3167	30.6349	141.556	55.211	1.62118	101.687	89.6124	43.3321	76.132	125.819	247.368	153.829	242.072	195.244	106.585	136.26	80.7028	153.351	123.083	120.835	119.698	206.42	141.046	127.174	134.828	59.211	58.747
Q16527	CSRP2_HUMAN	CSRP2	Cysteine and glycine-rich protein 2	1	36.3636	0.0141304	20.4236	7.54904	17.8692	40.6802	0.874931	25.4928	14.0579	31.102	14.3741	17.0909	0	0	0	0	0	0	0	0	0	0	123.889	0	0	0	103.692	76.1951	0
P62330	ARF6_HUMAN	ARF6	ADP-ribosylation factor 6	1	95.4545	0.0230843	35.7447	6.29807	25.5078	25.5354	0.71361	25.239	35.1166	39.8073	41.068	37.4926	13.8714	15.2321	12.3538	33.74	20.5133	42.6425	30.1117	12.4676	13.5707	0	10.9216	25.8354	24.6891	16.6013	23.6008	20.7114	116.769
Q86UP8	GTD2A_HUMAN	GTF2IRD2	General transcription factor II-I repeat domain-containing protein 2A	2	100	0.0187541	1740.1	475.495	1178.23	853.049	0.677101	1757.65	1148.04	2387.22	1446.76	1960.84	1020.18	1011.3	1382.76	1200.02	1317.48	1098.45	1723.4	1159.26	996.016	1370.34	646.621	4175.32	496.506	666.644	842.947	567.321	355.275
P51888	PRELP_HUMAN	PRELP	Prolargin	23	100	0.0187541	3219.06	716.01	1945.66	983.137	0.604417	3256.28	2506.76	3547.23	4221.39	2563.66	897.368	1654.9	1316.92	1957.22	823.605	1129.55	2268.83	1770.93	1494.93	1234.21	2866.4	2551.85	2108.28	909.412	2782.63	4717.57	2591.57
Q9UL46	PSME2_HUMAN	PSME2	Proteasome activator complex subunit 2	5	68.1818	0.0209529	101.302	43.2136	58.4917	120.361	0.577397	116.986	58.087	166.051	67.3441	98.0443	0	41.9542	0	0	0	7.03753	0	0	41.78	31.1557	73.7585	38.0908	86.4283	498.89	29.2729	0	145.991
Q9H4I2	ZHX3_HUMAN	ZHX3	Zinc fingers and homeoboxes protein 3	1	86.3636	0.0414199	134.646	63.6169	75.4674	94.9097	0.560486	66.7713	214.239	177.624	138.149	76.4479	54.3097	0	70.5108	105.994	41.4668	71.7249	102.648	37.1623	93.3308	0	31.0985	67.6545	47.1234	0	57.1301	420.022	82.7701
Q93077	H2A1C_HUMAN	HIST1H2AC	Histone H2A type 1-C	1	31.8182	0.046631	23.5493	25.6643	12.9417	30.2934	0.549558	10.816	0	6.16443	59.7527	41.0136	0	0	0	0	0	0	0	0	67.3115	0	0	0	0	50.4538	0	0	102.244
Q92667	AKAP1_HUMAN	AKAP1	A-kinase anchor protein 1, mitochondrial	1	54.5455	0.0397047	23.7354	7.8378	12.4247	19.5603	0.523468	10.9758	29.5751	29.6737	21.6696	26.7825	0	0	0	0	0	0	0	0	0	20.6957	23.1382	12.9722	19.9296	25.0669	37.3528	72.0645	0
Q05707	COEA1_HUMAN	COL14A1	Collagen alpha-1(XIV) chain	55	100	0.0187541	5216.72	1614.68	2703.79	2098.77	0.518294	3314.86	4404.21	4846.22	5966.65	7551.64	1290.48	2088.86	2967.72	7003.11	3000.47	3002.79	3628.23	815.945	487.113	778.251	794.27	7082.73	1117.74	701.686	2186.36	4195	4823.72
P08294	SODE_HUMAN	SOD3	Extracellular superoxide dismutase [Cu-Zn]	4	90.9091	0.0187207	164.474	53.6899	82.6635	132.64	0.502592	204.799	103.929	124.647	232.244	156.752	15.188	139.127	39.9357	51.5472	21.3032	52.0918	65.8961	24.1004	39.0339	36.1726	235.005	65.5433	547.817	0	54.1451	0	18.3729
P04899	GNAI2_HUMAN	GNAI2	Guanine nucleotide-binding protein G(i) subunit alpha-2	5	95.4545	0.0282577	181.139	65.4293	89.7359	50.411	0.495398	107.209	238.593	219.164	228.154	112.574	32.4686	56.0327	42.8514	110.414	46.6345	96.7795	146.451	0	109.783	127.904	125.458	165.354	96.1661	137.165	31.7559	46.6649	153.628
Q15019	SEPT2_HUMAN	SEPTIN2	Septin-2	4	95.4545	0.00972603	119.544	29.3602	57.2966	38.0082	0.479293	95.7845	88.3676	142.759	156.256	114.553	13.2914	60.4939	0	50.1557	32.3319	105.291	28.96	20.2894	89.1431	107.36	112.857	113.711	66.7064	25.3498	22.663	45.7378	79.7012
P31939	PUR9_HUMAN	ATIC	Bifunctional purine biosynthesis protein ATIC	4	77.2727	0.0405014	55.1796	26.3277	25.9771	32.0426	0.470774	49.3106	78.5828	34.8623	86.3518	26.7904	4.22455	23.3183	0	19.1593	29.909	16.6242	3.60265	32.5257	57.6261	63.1452	56.6545	16.8013	0	118.021	0	0	0
O15144	ARPC2_HUMAN	ARPC2	Actin-related protein 2/3 complex subunit 2	5	59.0909	0.0348818	53.6362	38.5886	24.8127	47.3843	0.46261	104.908	84.685	23.0474	34.4672	21.0732	0	0	0	0	9.70662	0	0	1.89028	16.0998	65.9313	184.277	68.1343	27.5045	48.2717	0	0	0
P23142	FBLN1_HUMAN	FBLN1	Fibulin-1	6	100	0.0282577	408.347	189.381	183.515	137.137	0.44941	198.856	474.337	612.861	538.359	217.323	92.4292	76.2494	155.124	373.113	17.5409	91.1984	329.306	112.505	332.735	68.3056	112.248	235.629	109.477	16.2505	204.231	479.946	313.472
Q14112	NID2_HUMAN	NID2	Nidogen-2	8	77.2727	0.0333877	84.1917	41.3216	37.7055	41.5875	0.447853	85.2935	27.6059	72.361	93.1395	142.559	0	0	23.2223	27.327	13.6785	105.104	34.292	32.8137	0	0	26.1238	147.271	72.9178	0	69.0967	62.3588	26.7887
B1AJZ9	FHAD1_HUMAN	FHAD1	Forkhead-associated domain-containing protein 1	1	100	0.00610454	1488.68	584.684	664.799	372.873	0.446569	925.187	1101.52	2106.72	1174.01	2135.99	110.032	1768.21	590.477	741.293	466.513	492.3	930.703	1252.7	562.609	759.524	490.253	476.557	579.712	538.39	476.597	641.726	423.991
P15428	PGDH_HUMAN	HPGD	15-hydroxyprostaglandin dehydrogenase [NAD(+)]	1	68.1818	0.0315866	84.4094	33.97	37.4006	37.386	0.443086	36.2276	101.377	118.392	103.615	62.4361	47.4705	85.3302	56.5175	109.266	88.0581	61.1729	0	33.9618	76.0649	0	38.8388	39.1302	0	0	0	0	0
Q16659	MK06_HUMAN	MAPK6	Mitogen-activated protein kinase 6	2	100	0.0416502	452.284	296.263	193.858	122.031	0.42862	930.972	526.629	308.033	325.545	170.242	354.238	240.39	110.791	186.538	64.2442	150.426	111.976	175.485	106.458	253.584	490.723	244.822	359.039	43.1123	188.874	180.914	33.97
P09211	GSTP1_HUMAN	GSTP1	Glutathione S-transferase P	12	100	0.00972603	1598.19	584.617	671.595	387.777	0.420223	648.688	2002.59	1736.64	2117.87	1485.14	277.126	758.202	75.3724	1241.01	1214.55	1117.91	76.9423	1202.1	797.912	828.351	821.034	572.473	372.218	245.214	537.716	826.526	452.454
P09429	HMGB1_HUMAN	HMGB1	High mobility group protein B1	4	59.0909	0.0230857	120.163	68.8359	48.9757	96.1875	0.407576	22.0238	143.304	90.8217	137.105	207.563	0	100.371	0	0	0	0	0	0	14.6348	388.047	67.2275	24.5217	29.6459	92.245	0	0	115.895
P55083	MFAP4_HUMAN	MFAP4	Microfibril-associated glycoprotein 4	11	90.9091	0.0187207	1699.49	725.888	653.248	667.441	0.384379	2059.8	817.217	2723.12	1335.14	1562.17	54.8419	206.227	103.644	1018.04	445.671	1651.27	751.008	334.513	178.534	0	2001.58	1300.01	1036.79	0	51.7063	1670.96	300.417
Q66K66	TM198_HUMAN	TMEM198	Transmembrane protein 198	1	100	0.00610454	586.088	304.678	222.535	186.8	0.379695	423.506	385.529	1043.39	325.583	752.428	222.298	242.898	43.3698	112.328	47.9449	60.3661	147.982	139.397	96.6352	119.175	291.131	145.606	357.029	256.421	653.537	669.938	177.036
P02462	CO4A1_HUMAN	COL4A1	Collagen alpha-1(IV) chain	4	63.6364	0.0245991	122.651	62.2623	43.6156	59.3572	0.355607	52.6984	61.5135	151.39	193.968	153.686	66.5293	0	47.4002	0	0	55.6845	44.3269	0	0	0	21.1775	88.2052	88.5774	0	107.369	0	222.195
P35663	CYLC1_HUMAN	CYLC1	Cylicin-1	1	81.8182	0.018421	121.673	73.3847	41.7804	37.333	0.343382	89.5468	48.7611	214.566	70.7811	184.711	58.84	118.039	107.861	47.0832	30.0374	52.4227	87.4892	72.8872	39.3181	31.1213	13.4837	0	32.1621	19.5209	0	0	0
Q13085	ACACA_HUMAN	ACACA	Acetyl-CoA carboxylase 1	1	36.3636	0.0408605	29.2774	23.1745	9.93153	20.7794	0.339222	13.8124	28.2602	50.7622	0	53.5523	0	0	0	0	0	0	0	0	0	0	0	35.6483	27.6019	0	30.6741	74.9117	0
Q13228	SBP1_HUMAN	SELENBP1	Methanethiol oxidase	16	100	0.00610454	832.337	507.298	281.71	221.94	0.338457	456.082	680.157	456.171	888.388	1680.89	95.8703	321.099	396.647	129.635	534.501	191.374	123.544	224.288	66.8092	265.91	412.469	631.238	105.29	790.526	422.937	64.1775	12.758
Q12805	FBLN3_HUMAN	EFEMP1	EGF-containing fibulin-like extracellular matrix protein 1	4	54.5455	0.0212437	144.425	138.142	48.2542	84.2155	0.334113	57.5736	69.7773	136.094	73.2516	385.428	0	0	0	4.53511	0	0	129.956	0	0	0	184.589	0	116.288	46.7195	0	289.888	48.3463
Q6PCB0	VWA1_HUMAN	VWA1	von Willebrand factor A domain-containing protein 1	4	77.2727	0.0145835	101.227	60.9662	33.7322	33.7509	0.333233	77.7466	64.9297	98.6113	206.739	58.1092	59.2343	0	86.3517	91.9803	55.9092	42.6759	0.502038	0.351728	0	0	0	70.8075	19.4987	0	59.6519	59.1232	27.3608
Q96KV7	WDR90_HUMAN	WDR90	WD repeat-containing protein 90	1	100	0.00374588	794.702	358.661	259.238	182.393	0.326208	657.325	693.04	1340.86	376.665	905.621	231.94	315.359	114.783	174.718	88.8236	127.163	213.209	214.384	79.4564	192.712	269.906	129.49	705.278	336.366	538.301	562.311	112.84
Q63ZY3	KANK2_HUMAN	KANK2	KN motif and ankyrin repeat domain-containing protein 2	6	63.6364	0.0102071	59.386	28.8093	19.1275	24.6732	0.322087	29.0357	35.921	53.3801	92.6728	85.9204	0	0	0	59.0466	23.6604	0	0	0	7.81441	29.0045	21.9956	9.15304	49.2033	53.3158	0	0	71.9733
O43488	ARK72_HUMAN	AKR7A2	Aflatoxin B1 aldehyde reductase member 2	2	50	0.0237967	79.9061	55.9335	25.1027	38.8869	0.314153	19.1929	161.494	48.6358	108.976	61.2321	0	99.2442	0	0	0	67.8079	0	0	65.9362	101.901	0	0	0	73.4066	0	0	18.4509
P04040	CATA_HUMAN	CAT	Catalase	11	68.1818	0.0169197	139.319	35.0549	42.941	60.6099	0.308221	103.091	183.24	103.561	154.205	152.496	0	8.55864	0	25.7306	43.0743	178.244	9.85812	0	0	37.1018	119.421	113.037	33.2875	161.684	0	0	0
P06702	S10A9_HUMAN	S100A9	Protein S100-A9	5	68.1818	0.0257994	248.547	175.796	74.2583	124.665	0.29877	167.444	447.526	199.303	404.844	23.6177	87.3345	0	40.5487	57.0664	159.768	0	515.039	98.091	31.1219	82.1153	54.1012	137.205	0	0	0	0	0
P63010	AP2B1_HUMAN	AP2B1	AP-2 complex subunit beta	5	36.3636	0.0408605	37.49	23.0006	11.0831	21.6834	0.295628	38.4329	57.4361	36.4608	55.1201	0	0	0	0	0	0	0	0	0	24.7674	48.1934	59.9993	0	0	55.4521	0	0	0
P30837	AL1B1_HUMAN	ALDH1B1	Aldehyde dehydrogenase X, mitochondrial	3	77.2727	0.0180902	40.5366	37.3144	11.6353	11.2695	0.287033	30.8581	34.3866	11.8895	105.367	20.1817	4.22061	6.97692	19.7157	29.1429	23.6658	19.9874	8.15109	30.8937	6.21593	8.06327	27.9308	0	0	12.8363	0	0	0
O60879	DIAP2_HUMAN	DIAPH2	Protein diaphanous homolog 2	1	31.8182	0.0178548	8.30474	8.74401	2.26488	5.59816	0.272721	2.55932	0	4.91838	21.5157	12.5303	0	0	8.30078	0	0	0	0	0	0	0	0	9.45989	0	0	0	20.7423	0
P62140	PP1B_HUMAN	PPP1CB	Serine/threonine-protein phosphatase PP1-beta catalytic subunit	2	31.8182	0.0229738	33.9072	20.6358	9.09773	25.6211	0.268313	0	40.0296	35.2763	38.0211	56.209	0	0	3.15097	0	0	0	61.2204	0	0	0	0	0	0	0	0	90.29	0
Q9NYU2	UGGG1_HUMAN	UGGT1	UDP-glucose:glycoprotein glucosyltransferase 1	2	50	0.0363529	67.3873	45.0567	17.9387	28.665	0.266203	68.184	56.6903	0	121.485	90.5778	34.1685	10.3636	0	0	56.9129	0	0	0	0	13.7026	0	27.6702	0	0	82.6936	0	79.4471
P15121	ALDR_HUMAN	AKR1B1	Aldo-keto reductase family 1 member B1	5	90.9091	0.00609016	377.893	231.114	99.9958	138.861	0.264614	272.423	317.636	729.911	454.498	114.997	0	29.5013	21.6117	68.783	39.4425	76.6342	46.9899	35.6233	52.1271	53.0048	581.429	88.4052	133.273	72.7381	259.039	141.328	0
O00339	MATN2_HUMAN	MATN2	Matrilin-2	3	54.5455	0.0292414	28.8512	18.597	7.57571	11.5813	0.262579	34.5431	0	22.9376	37.8635	48.9115	0	0	0	2.92857	0	21.3281	0	2.98926	3.25375	12.8155	26.2588	25.6177	33.5954	0	0	0	0
P49721	PSB2_HUMAN	PSMB2	Proteasome subunit beta type-2	3	77.2727	0.0116905	45.116	24.9387	11.6876	13.9214	0.259056	26.8125	61.0267	64.1304	63.2619	10.3485	4.70702	21.7809	0	12.3986	12.2633	20.7985	6.69126	0	6.9323	33.3319	51.9442	10.4543	4.9946	12.3922	0	0	0
P52943	CRIP2_HUMAN	CRIP2	Cysteine-rich protein 2	2	31.8182	0.0178548	39.2233	41.9477	10.1162	26.1679	0.257913	10.8016	103.913	0	56.5613	24.8408	0	0	0	0	0	0	0	0	0	29.9491	100.281	0	0	0	0	41.745	0
Q16363	LAMA4_HUMAN	LAMA4	Laminin subunit alpha-4	4	40.9091	0.0176324	34.8042	31.6114	8.80509	16.8909	0.252989	85.0908	0	25.6808	22.8615	40.388	25.4296	0	22.3987	0	0	0	0	16.483	0	0	22.4601	62.9151	0	0	0	0	0
P48681	NEST_HUMAN	NES	Nestin	2	40.9091	0.0348968	92.3602	94.9829	22.442	42.6905	0.242983	0	70.8458	253.187	76.8293	60.939	0	0	0	0	0	0	93.7825	146.173	63.1881	0	54.9361	23.4333	0	0	0	0	0
O94788	AL1A2_HUMAN	ALDH1A2	Retinal dehydrogenase 2	1	31.8182	0.00176857	9.00258	6.12235	2.13597	6.18236	0.237262	4.04955	5.24545	9.25835	19.3731	7.08647	0	0	0	22.0188	0	0	0	0	0	0	0	0	14.2926	0	0	0	0
Q14166	TTL12_HUMAN	TTLL12	Tubulin--tyrosine ligase-like protein 12	3	59.0909	0.0425007	46.6989	31.9052	11.0047	15.5873	0.235652	31.8404	0	73.9638	76.8615	50.829	3.64344	0	32.7138	0	0	0	37.152	4.92973	1.46637	29.3072	35.0849	36.4069	0	6.37586	0	0	0
P61916	NPC2_HUMAN	NPC2	NPC intracellular cholesterol transporter 2	2	31.8182	0.0178548	29.9774	25.0503	6.85725	16.3033	0.228747	0	43.3053	14.7767	64.5507	27.2545	0	29.2197	0	0	0	57.5159	0	0	0	0	0	0	29.8376	0	0	0	0
Q9NVA2	SEP11_HUMAN	SEPTIN11	Septin-11	4	50	0.00338807	69.5827	30.9446	15.574	26.7853	0.22382	36.1028	55.2446	71.7872	65.3836	119.395	0	38.1265	0	0	0	0	0	0	0	0	38.7495	45.9754	20.9107	23.24	0	0	97.7564
P47755	CAZA2_HUMAN	CAPZA2	F-actin-capping protein subunit alpha-2	1	50	0.00573245	35.1403	17.8074	7.82632	11.7735	0.222717	13.2304	43.6276	50.8075	49.3208	18.715	0	0	0	0	0	0	0	0	0	0	13.7168	33.1773	0	30.1214	17.6818	16.4455	21.9047
Q86VH2	KIF27_HUMAN	KIF27	Kinesin-like protein KIF27	1	54.5455	0.00515382	148.038	85.6459	32.8971	56.3614	0.222221	131.989	53.5355	162.65	108.437	283.577	65.931	0	0	0	0	0	46.424	0	0	0	0	13.1202	61.7888	0	93.9084	214.035	64.044
P00915	CAH1_HUMAN	CA1	Carbonic anhydrase 1	9	86.3636	0.00604713	333.694	224.236	72.3026	65.9983	0.216674	165.327	251.536	106.666	587.664	557.275	171.618	17.7077	0	42.8827	0	53.9803	21.0169	33.5446	68.6608	162.094	111.21	19.7952	159.539	195.66	0	97.9234	73.5114
Q9HCJ3	RAVR2_HUMAN	RAVER2	Ribonucleoprotein PTB-binding 2	1	100	0.0230843	935.684	530.366	187.076	168.5	0.199935	68.3783	873.518	1427.47	1029.16	1279.89	76.6078	126.637	243.437	118.161	41.9579	110.319	147.95	29.6884	655.085	146.356	309.774	41.1111	203.466	123.653	367.928	420.504	17.6543
Q499Y3	YJ016_HUMAN	N/A	Putative uncharacterized protein C10orf88-like	1	100	0.0187541	953.172	997.555	175.94	76.1208	0.184584	103.062	706.559	2630.45	990.902	334.889	101.346	332.19	264.701	186.439	99.3074	226.854	220.224	280.382	191.815	177.857	84.6665	185.363	158.999	207.559	64.7994	84.0821	124.397
P05109	S10A8_HUMAN	S100A8	Protein S100-A8	4	81.8182	0.0028303	348.655	184.901	64.2276	78.2412	0.184215	222.249	440.282	555.969	427.488	97.2881	29.1268	38.958	32.3834	64.6058	77.4044	0	201.422	34.4153	29.7512	39.488	79.5069	299.089	102.718	63.0008	0	0	0
Q5T7N2	LITD1_HUMAN	L1TD1	LINE-1 type transposase domain-containing protein 1	1	72.7273	0.00117695	82.4235	38.1799	13.3493	13.7433	0.16196	45.3696	72.6759	120.828	48.8554	124.389	29.7953	47.0033	25.8449	24.1963	17.9613	8.1628	9.30172	21.3504	13.4424	6.50317	0	0	0	23.3762	0	0	0
Q9H6D3	XKR8_HUMAN	XKR8	XK-related protein 8	1	36.3636	0.0124413	27.4426	24.6059	4.32239	8.74696	0.157506	2.94764	0	53.2822	45.9898	34.9937	0	0	0	0	0	0	0	0	0	0	0	29.9868	17.2767	0	13.5561	0	12.6611
Q9Y2Q3	GSTK1_HUMAN	GSTK1	Glutathione S-transferase kappa 1	1	45.4545	0.00114909	107.535	39.4301	16.4308	30.9577	0.152794	38.9986	118.323	112.861	132.554	134.939	0	56.0048	0	65.394	0	0	0	0	0	0	43.8407	102.214	0	0	0	0	11.8692
P23141	EST1_HUMAN	CES1	Liver carboxylesterase 1	9	68.1818	0.0209529	260.973	219.697	39.7677	59.5577	0.152382	36.8333	435.945	39.1347	281.852	511.102	0	178.476	0	48.4681	54.5173	50.8877	29.9393	0	0	3.0772	38.5231	192.199	0	0	0	14.029	65.9341
P36955	PEDF_HUMAN	SERPINF1	Pigment epithelium-derived factor	3	59.0909	0.0425007	72.4023	76.5761	10.7241	16.1376	0.148119	51.7671	0	195.242	23.93	91.0726	0	54.4178	19.9013	3.18403	0	4.03958	0	0	3.53758	35.4182	20.8059	10.5668	0	0	0	0	30.4391
P28062	PSB8_HUMAN	PSMB8	Proteasome subunit beta type-8	1	45.4545	0.00906654	17.4564	10.0353	2.58545	5.04006	0.148109	19.3629	0	23.0397	25.0502	19.8295	0	0	1.69232	15.4842	0	2.14757	9.13157	0	1.85901	0	0	0	0	13.638	0	0	0
Q9Y281	COF2_HUMAN	CFL2	Cofilin-2	2	59.0909	0.00117148	71.302	24.8885	9.24368	17.9494	0.129641	84.8147	88.5585	27.8757	73.6669	81.594	5.08419	8.40448	6.81637	6.73946	66.4682	0	0	6.87913	0	0	41.48	15.2707	0	0	0	0	0
P80188	NGAL_HUMAN	LCN2	Neutrophil gelatinase-associated lipocalin	1	31.8182	0.00600344	35.9078	29.6071	4.41634	10.6577	0.122991	23.9266	79.3261	47.5841	28.7024	0	0	0	0	25.1967	13.321	0	0	0	0	0	0	36.5601	0	0	0	0	0
P00918	CAH2_HUMAN	CA2	Carbonic anhydrase 2	1	50	0.00338807	191.604	176.21	23.1523	39.1557	0.120834	472.861	46.8191	255.087	84.2322	99.0193	0	0	0	0	0	0	0	0	0	0	95.5556	24.9336	115.761	29.7363	90.8627	0	36.7405
P53814	SMTN_HUMAN	SMTN	Smoothelin	4	36.3636	0.0124413	75.2129	92.0595	8.74361	29.9754	0.116251	79.6089	13.1377	0	53.5111	229.807	0	0	0	0	0	0	0	0	0	0	0	0.825851	0	0	123.817	6.67054	17.3282
Q6UWY5	OLFL1_HUMAN	OLFML1	Olfactomedin-like protein 1	4	54.5455	0.00515382	146.654	190.916	16.7554	39.9187	0.114252	58.3395	17.1037	40.3122	139.421	478.094	0	4.38434	0	62.3793	14.6793	0	25.4083	10.0519	0	0	0	159.118	0	0	0	0	8.82187
Q9UNA4	POLI_HUMAN	POLI	DNA polymerase iota	1	31.8182	0.000317857	28.5648	12.8265	3.12833	9.20809	0.109517	12.909	40.2603	43.2185	21.7542	24.682	0	0	0	0	0	0	0	0	0	0	19.2135	0	0	33.9681	0	0	0
P02511	CRYAB_HUMAN	CRYAB	Alpha-crystallin B chain	1	31.8182	0.0044784	20.6583	14.4797	1.92893	5.57162	0.0933734	33.7213	0	15.6263	35.224	18.7197	0	0	0	0.879706	0	10.9574	0	0	0	0	20.9548	0	0	0	0	0	0
Q14590	ZN235_HUMAN	ZNF235	Zinc finger protein 235	1	40.9091	0.0138494	41.7797	33.5085	3.7334	11.297	0.0893591	33.9506	40.7399	40.6399	0	93.5683	0	0	46.992	0	3.03355	4.58718	5.20703	3.64805	0	0	0	0	0	0	0	0	0
Q5FYB0	ARSJ_HUMAN	ARSJ	Arylsulfatase J	1	59.0909	0.000878249	418.073	184.696	27.3002	41.1072	0.0653002	125.034	429.35	602.41	543.353	390.218	0	90.4955	0	19.0169	0	80.6834	27.7063	19.411	21.1285	133.708	71.9543	0	0	0	0	0	0
Q9BS40	LXN_HUMAN	LXN	Latexin	2	54.5455	0.00133373	69.9433	39.8378	4.23924	9.93987	0.0606097	9.71872	97.4999	91.7262	102.107	48.6643	0	0	0	0.36531	0.31007	0	0	0.37288	0.405872	0	0	0	12.8807	23.7004	34.0319	0	0
Q96NL6	SCLT1_HUMAN	SCLT1	Sodium channel and clathrin linker 1	1	40.9091	0.000837399	59.9033	38.5491	3.2081	10.3041	0.0535547	52.115	71.8646	1.53166	107.792	66.2131	0	4.4856	3.638	0	42.7426	0	0	3.67149	0	0	0	0	0	0	0	0	0
I3L273	GFY_HUMAN	GFY	Golgi-associated olfactory signaling regulator	1	36.3636	0.000134961	358.504	419.285	6.11251	15.4979	0.01705	108.138	168.569	1102.24	155.486	258.09	0	40.13	0	0	0	0	0	11.4759	0	52.3067	0	0	0	0	0	0	0
